# Supplementary material for: Pro-inflammation and clinical correlates of unsuppressed HIV-viral load in children living with perinatally-acquired HIV 1 in Zambia
Source: PLoS One. 2025 Oct 9;20(10):e0334109. doi: 10.1371/journal.pone.0334109 (PMC12510508; doi:10.1371/journal.pone.0334109)
Supplement: S2 File — (XLSX) [file pone.0334109.s002.xlsx]

## Sheet: ProCliPStudy_DATA_2024-07-16_18
interviewer_code	sex	age	age_months	education	who_is_the_primary_caregiv	HIV Disclosure Status	how_old_was_your_child_whe	is_your_child_part_of_a_su	record_child_s_height_cm	record_child_s_weight_kgs	record_child_s_weight_bmi	child_s_nutritional_status	child_has_perinatally_acqu	initial_art_regimen	have_there_been_any_change	current_art_regimen	child_s_art_regimen	how_long_has_the_child_bee	Duration of ART	has_child_receivedanti_tb	has_the_child_ever_receive	can_you_provide_informatio	what_are_the_main_reasons	if_other_specify	have_there_been_any_side_e	specify	rbc_count	hb	pcv	mcv	mch	mchc	rdw	wbc_count	neutrophil_count	lymphocyte_count	monocyte_count	eosinophil_count	basophil_count	platelets_count	mpv	pdw	results_for_tumor_necrosis	Lymphocyte-to-Monocyte Ratio (LMR)	Neutrophil-to-Lymphocyte Ratio (NLR)	Monocyte-to-Lymphocyte Ratio (MLR)	Systemic Immune-Inflammation Index (SII)	results_for_d_dimer_g_l	results_for_cd4_cells_l
1	1	16	8	2	1	1	9	2	160	50.3	19.6	0	1	TAF/FTC/DTG	1	TDF/3TC/DTG	2	7	3	1	0	1	4			NIL	4.86	14.5	46.9	96.5	29.5	30.9	13.2	3.86	1.44	1.86	0.46	0.08	0.02	271	10.6	11.4	10.21	4.04348	0.774194	0.247312	209.806	156.72	435
2	2	18		2	1	1	4	2	162	65.2	24.8	0	1	TAF/FTC/DTG	0	TAF/FTC/DTG	2	14	3	1	0	2	1			NIL	4.61	11.7	38.8	84.2	25.4	30.2	15.9	5.22	1.85	2.81	0.5	0.04	0.02	255	12.8	18.8	42.18	5.62	0.658363	0.177936	167.883	198.3	666
3	1	6	4	1	1	2	2	2	104.4	16.1	14.8	0	1	ABC/3TC/DTG	0	ABC/3TC/DTG	2	4	2	1	0	2	4			NIL	4.3	10.5	33.4	77.7	24.4	31.4	14.8	9.67	4.22	3.78	0.96	0.68	0.04	337	10.5	11.7	56.15	3.9375	1.1164	0.253968	376.228	476.95	1530
4	2	10	1	1	2	1	3	2	133.6	25	14	0	1	TAF/FTC/DTG	0	TAF/FTC/DTG	2	7	3	1	0	1		Nil		NIL	4.6	12.2	39	84.8	26.5	31.3	13.7	4.3	1.49	2.4	0.37	0.03	0.01	225	10	10.4	250	6.48649	0.620833	0.154167	139.688	365.11	883
5	2	12	11	1	2	1	3	2	142.5	36.6	18	0	1	TDF/3TC/DTC	0	TDF/3TC/DTG	2	9	3	1	0	1		Nil		NIL	4.27	12.4	39.4	93	29	31.2	13	6.16	3.36	2.29	0.45	0.04	0.02	376	10.6	11.6	10.37	5.08889	1.46725	0.196507	551.686	598.79	948
6	2	16	1	2	1	1	7	1	151	57.4	25.2	2	1	TDF/3TC/DTC	0	TDF/3TC/DTG	2	9	3	1	0	1		Nil	6	Drowsiness	4.25	12.2	39.9	93.9	28.7	30.6	13.8	5.57	3.3	1.79	0.41	0.04	0.03	289	11.8	14	128.6	4.36585	1.84358	0.22905	532.793	354.82	535
7	2	15	8	2	2	1	2	2	163	44.8	16.9	0	1	TDF/3TC/DTG	0	TDF/3TC/DTG	2	14	3	1	0	1		Nil		NIL	4.22	12.1	37.8	85.7	27.4	32	15.9	4.22	2.21	1.37	0.61	0.02	0.01	253	11.3	13.2	250	2.2459	1.61314	0.445255	408.124	269.24	465
8	1	13	8	1	1	2	7	2	156	36.7	15.1	1	1	ABC/3TC/NVP	1	TAF/FTC/DTG	2	6	3	0	0	1	1			NIL	5.07	14.5	48.3	95.3	28.6	30	13.2	4.86	2.38	2.05	0.33	0.07	0.03	334	11.7	13.9	26.52	6.21212	1.16098	0.160976	387.766	1860	851
9	1	18	5	2	1	1	7	1	165.5	53.8	19.6	0	1	TDF/3TC/EFV	1	ABC/3TC/DTG	2	11	3	1	0	1		Nil		NIL	5.39	12.3	43.4	80.5	22.8	28.3	18	6.6	3	2.08	0.84	0.65	0.03	329	10.5	11.5	7.82	2.47619	1.44231	0.403846	474.519	432.7	564
10	1	13	6	1	2	2	1	2	151	17.75	7.8	1	1	TDF/3TC/DTG	0	ABC/3TC/DTG	2	12	3	0	0	1		Nil		NIL	4.44	13.1	46.7	105.2	29.5	28.1	12.7	3.06	0.94	1.52	0.44	0.15	0.01	202	13.2	19.6	56.41	3.45455	0.618421	0.289474	124.921	226.95	502
11	1	6	10	1	1	2	1	2	119	36.4	25.7	2	1	ABC/3TC/DTG	0	ABC/3TC/DTG	2	5	2	0	0	1		Nil		NIL	3.24	9.1	31.9	98.5	28.1	28.5	15.1	3.91	1.43	1.69	0.71	0.07	0.01	120	14	24.4	39.04	2.38028	0.846154	0.420118	101.538	645.36	539
12	2	14	4	1	1	1	1	2	164.2	57.7	21.4	0	1	TDF/3TC/DTC	0	TDF/3TC/DTG	2	10	3	1	0	2	4			NIL	4.58	14	51.1	91.6	30.6	27.4	14.3	3.63	1	2.01	0.53	0.07	0.02	276	13.2	18.6	38.54	3.79245	0.497512	0.263682	137.313	328.45	641
13	2	16	4	2	2	1	2	2	152.6	48.5	20.8	0	1	ABC/3TC/NVP	1	TDF/3TC/DTG	2	14	3	1	0	1		NIL		NIL	4.33	11	40.5	93.5	25.4	27.2	16.8	4.51	2.7	1.32	0.44	0.03	0.02	362	11.2	12.9	101.2	3	2.04545	0.333333	740.455	320	673
14	1	15		2	1	1	10	1	145	33.4	15.9	1	1	ABC/3TC/DTG	1	TAFED	2	5	2	1	0	1		NIL		NIL	4.68	7.4	31	66.2	15.8	23.9	24.6	7.12	3.2	3.22	0.69	0	0.01	491	12.1	14.6	7.82	4.66667	0.993789	0.214286	487.95	765.26	913
15	1	16	3	2	1	1	1	1	166	50.8	18.4	0	1	d4T/3TC/NVP	1	TDF/3TC/DTG	2	14	3	1	0	1	1		1		5.64	14	50.2	89	24.8	27.9	16.7	3.52	1.64	1.24	0.26	0.36	0.02	267	12.4	16.4	250	4.76923	1.32258	0.209677	353.129	434.6	51
16	1	17		2	2	1	13	2	168	57.4	20.3	0	1	ABC/3TC/DTG	1	TDF/3TC/DTG	2	4	2	1	0	1		NIL		NIL	4.93	12.7	45.8	92.9	25.8	27.7	16.9	3.85	1.17	2.19	0.4	0.07	0.02	299	11.5	15.3	7.836	5.475	0.534247	0.182648	159.74	380	761
17	2	17	9	1	2	1	1	2	157.1	42.5	17.2	1	1	ABC/3TC/DTG	1	TDF/3TC/DTG	2	16	3	1	0	1		Nil		NIL	4.78	15.1	52.4	109.6	31.6	28.8	14.4	4.09	2.31	1.3	0.29	0.12	0.07	217	13.5	18.1	180.3	4.48276	1.77692	0.223077	385.592	476.64	509
18	1	15	1	2	1	1	2	2	172	52	17.6	0	1	AZT/3TC/LPV/r	1	TDF/3TC/DTG	2	13	3	1	0	2	4			NIL	4.02	11.7	42.9	106.7	29.1	27.3	18.4	3.35	1.1	1.6	0.43	0.19	0.03	234	12.6	16.3	105.3	3.72093	0.6875	0.26875	160.875	1001.08	806
19	2	14	6	1	2	1	10	2	159	65.8	26	2	1	ABC/3TC/DTG	0	TDF/3TC/DTG	2	4	2	0	0	1		NIL		NIL	3.97	8.6	33.8	85.1	21.7	25.4	18.6	6.66	2.6	1.57	0.5	1.94	0.05	114	10	12.1	112	3.14	1.65605	0.318471	188.79	450	580
20	2	6	1	1	1	2	1	2	114.1	20.4	15.7	0	1	ABC/3TC/DTG	0	ABC/3TC/DTG	2	5	2	0	0	1		Nil	4		4.44	13.4	43.3	97.5	30.2	30.9	13	5.23	2.43	2.21	0.39	0.17	0.02	386	11.7	14.6	68.46	5.66667	1.09955	0.176471	424.425	501.07	899
21	2	11	7	1	2	1	9	2	147.6	36.3	16.7	0	1	AZT/3TC/LPV/r	1	TAFED	2	2	2	1	0	1		Nil		NIL	4.26	13.4	42.7	100.2	31.5	31.4	13.1	5.17	1.83	2.62	0.61	0.08	0.03	294	11.7	14	60.32	4.29508	0.698473	0.232824	205.351	335.98	1192
22	1	3		1	2	2	1	2	97	14.9	15.8	0	1	ABC/3TC/DTG	0	ABC/3TC/DTG	2	2	2	1	0	1	1	NIL		NIL	4.82	7.9	30	62.2	16.4	26.3	26.5	7.93	1.59	2.38	0.65	3.27	0.04	409	8.6	12.1	7.83	3.66154	0.668067	0.273109	273.239	370	499
23	1	18	5	2	2	1	3	2	160	47.2	18.4	0	1	D4T/3TC/NVP	1	TDF/3TC/DTG	2	15	3	1	0	2	5			NIL	5.28	14	48.3	91.5	26.5	29	14.9	4.66	2.23	1.83	0.36	0.23	0.01	187	14.3	20.9	44.44	5.08333	1.21858	0.196721	227.874	229.44	227
24	1	16	7	2	1	1	2	2	160	47.6	18.6	0	1	ABC/3TC/DTG	1	TDF/3TC/DTG	2	14	3	1	0	1		Nil		NIL	4.89	15.2	51.5	105.3	31.1	29.5	14.6	3.38	0.95	2.12	0.26	0.03	0.02	194	13.4	19.1	23.09	8.15385	0.448113	0.122642	86.934	365.72	615
25	2	16	8	2	1	2	7	2	160	50.3	19.6	0	1	TDF/3TC/DTG	0	TDF/3TC/DTG	2	9	3	0	0	1	4		1		3.55	10.9	36.6	103.1	30.7	29.8	12.8	4.03	1.93	1.66	0.37	0.06	0.01	196	13.2	16.8	72.29	4.48649	1.16265	0.222892	227.88	1041.88	246
26	1	16	7	2	1	1	0.67	2	162.4	53	20.1	0	1	ABC/3TC/DTG	1	TDF/3TC/DTG	2	15	3	1	0	1			6	Drowsiness	6.55	15.1	53.7	82	23.1	28.1	14.2	2.72	0.99	1.47	0.22	0.03	0.01	312	12.9	16.9	62.96	6.68182	0.673469	0.14966	210.122	322.91	408
27	1	15	6	2	1	1	1	2	156	40.9	16.8	0	1	ABC/3TC/NVP	1	TDF/3TC/DTG	2	14	3	0	0	1		NIL		NIL	4.73	13.7	47.7	100.8	29	28.7	15.9	6.16	3.02	2.66	0.42	0.01	0.05	418	12.2	15.7	7.85	6.33333	1.13534	0.157895	474.571	230	1018
28	1	17	2	2	2	1	13	2	165.5	52.9	19.3	0	1	TDF/3TC/DTG	0	TDF/3TC/DTG	2	4	2	0	0	1		Nil		NIL	5.17	12	39.1	75.6	23.2	30.7	16.4	4.44	1.45	2.22	0.51	0.24	0.02	365	11.5	12.3	8.537	4.35294	0.653153	0.22973	238.401	281.47	593
29	1	14		1	2	1	3	2	153	36.4	15.5	1	1	AZT/3TC/DTG	0	AZT/3TC/DTG	2	11	3	0	0	1		Nil		NIL	3.71	13.2	37.8	101.9	35.6	34.9	13.1	4.58	1.96	1.91	0.53	0.11	0.02	282	9.8	9.6	16.96	3.60377	1.02618	0.277487	289.382	650.46	636
30	1	14	9	2	2	1	1	2	159	45.3	17.9	0	1	ABC/3TC/DTG	1	TDF/3TC/DTG	2	13	3	1	0	1		Nil		NIL	4.72	13.2	44.6	94.5	28	29.6	16	7.06	2.34	2.63	0.55	1.46	0.07	240	10.8	11.7	8.364	4.78182	0.889734	0.209125	213.536	449.56	803
31	1	9	7	1	2	2	5	2	129.3	25.2	15.1	0	1	ABC/3TC/DTG	1	TDF/3TC/DTG	2	4	2	0	0	1		Nil		NIL	4.52	13.7	42.6	94.2	30.3	32.2	13.8	5.14	1.28	2.96	0.45	0.4	0.04	320	9	8.9	7.82	6.57778	0.432432	0.152027	138.378	375.56	880
32	2	18		2	2	1	6	2	162	62.6	23.9	0	1	ABC/3TC/LPVr	1	TDF/3TC/DTG	2	12	3	1	0	1		Nil		NIL	4.33	8.4	32.2	74.4	19.4	26.1	17.9	6	3.52	1.93	0.5	0.03	0.02	397	9.8	10	24.54	3.86	1.82383	0.259067	724.062	328.16	419
33	2	18		2	2	1	8	1	158	69	27.6	2	1	TDF/3TC/DTG	0	TDF/3TC/DTG	2	10	3	1	0	1		Nil		NIL	4.29	5.9	25.2	58.7	13.8	23.4	22	4.24	2.33	1.57	0.3	0.03	0.01	179	9.7	12.2	7.83	5.23333	1.48408	0.191083	265.65	686.84	774
34	1	17	6	2	1	1	1	2	161	68	26.2	2	1	ABC/3TC/DTG	1	TDF/3TC/DTG	2	16	3	0	0	1		Nil		NIL	4.88	12.3	43.5	89.1	25.2	28.3	14.6	5.47	2.59	1.91	0.93	0.02	0.02	268	11.9	14.5	84.7	2.05376	1.35602	0.486911	363.414	853.55	748
35	2	18		2	1	1	3	1	172	66	22.3	0	1	AZT/3TC/LPVr	1	TDF/3TC/DTG	2	15	3	1	0	1		Nil		NIL	4.67	11.8	39	83.5	25.3	30.3	16.4	4.59	2.16	2.14	0.27	0.01	0.01	335	8.6	8.4	170.8	7.92593	1.00935	0.126168	338.131	669.47	638
36	1	14	4	2	1	1	2	2	160	47.9	18.7	0	1	DTG/3TC/TDF	0	DTG/3TC/TDF	2	12	3	0	0	1		Nil		NIL	4.96	13.9	46.4	93.5	28	30	13.7	6.16	2.21	2.71	0.63	0.54	0.07	194	12	15	41.93	4.30159	0.815498	0.232472	158.207	270.54	606
37	2	14	11	1	1	1	1	2	154.9	42.8	17.8	0	1	ABC/3TC/DTG	1	TAFED	2	14	3	0	0	1	1			NIL	4.47	11.8	42.1	94.2	26.4	28	13.9	3.91	1.89	1.63	0.25	0.12	0.02	370	10.7	12.4	250	6.52	1.15951	0.153374	429.018	653.81	571
38	1	5	4	1	2	2	0.33	2	116	19.9	14.8	0	1	ABC/3TC/DTG	0	ABC/3TC/DTG	2	5	2	0	0	1		Nil		NIL	4.21	10.7	35.7	84.8	25.4	30	15.9	7.65	2.02	4.59	0.78	0.22	0.04	429	10.7	11.9	250	5.88462	0.440087	0.169935	188.797	435.59	1287
39	1	11	1	1	1	2	8	2	131.8	25.9	14.9	0	1	ABC/3TC/DTG	1	TAF/FTC/DTG	2	3	2	1	0	1		Nil		NIL	4.6	13.6	42	91.3	29.6	32.4	12.7	5.52	2.22	2.72	0.48	0.09	0.01	239	10.5	12.1	250	5.66667	0.816176	0.176471	195.066	679.99	951
40	1	14		2	1	1	4	2	161	45.2	17.4	0	1	ABC/3TC/DTG	1	TDF/3TC/DTG	2	10	3	1	0	1	1		6	Dizziness	4.6	12.8	40	87	27.8	32	15.3	3.73	1.48	1.88	0.27	0.08	0.02	293	11.2	11.6	7.82	6.96296	0.787234	0.143617	230.66	542.36	547
41	1	18	3	2	1	1	0.25	2	171	51.5	17.6	1	1	ABC/3TC/DTG	1	TDF/3TC/DTG	2	18	3	1	0	1		Nil		NIL	4.41	13.5	43.6	98.9	30.6	31	12.6	6.23	3.79	1.89	0.52	0.02	0.01	210	11.4	15	45.95	3.63462	2.00529	0.275132	421.111	430.73	779
42	1	16	11	2	1	1	2	2	164	47.6	17.7	0	1	ABC/3TC/NVP	1	TDF/3TC/DTG	2	14	3	0	0	2	1			NIL	4.81	13.2	44.4	92.3	27.4	29.7	14.1	3.96	1.7	1.93	0.23	0.06	0.04	210	13	18.9	7.796	8.3913	0.880829	0.119171	184.974	160	1505
43	1	17	8	2	2	1	11	2	168.6	53.3	18.8	0	1	TDF/3TC/DTG	0	TDF/3TC/DTG	2	6	3	1	0	1	1			NIL	4.97	14.4	45	90.5	29	32	14.3	5.96	2.1	3.3	0.38	0.13	0.05	255	10.9	12.7	20.55	8.68421	0.636364	0.115152	162.273	229.03	912
44	1	18	10	2	1	1	1	2	165.5	46.1	16.8	1	1	TDF/3TC/EFV	0	TDF/3TC/EFV	1	17	3	1	0	1				NIL	5	14.1	45.5	91	28.2	31	13.4	2.78	1.12	1.33	0.2	0.08	0.05	240	11.3	14.4	29.07	6.65	0.842105	0.150376	202.105	10000	457
45	1	12		1	2	1	7	2	161	49.1	18.9	0	1	TAFED	0	TAFED	2	5	2	1	0	1	1			NIL	5.46	13.6	46.1	84.4	24.9	29.5	14	4.43	2.15	1.49	0.69	0.08	0.02	322	11.5	13.7	17.81	2.15942	1.44295	0.463087	464.631	654.31	508
46	1	16	4	2	1	1	1	2	169	57.3	20.1	0	1	ABC/3TC/DTG	1	TDF/3TC/DTG	2	15	3	1	0	1		Nil		NIL	5.31	12.2	42.2	79.5	23	28.9	13.1	2.88	0.71	1.79	0.33	0.03	0.02	308	11.2	13.2	34.39	5.42424	0.396648	0.184358	122.168	379.77	547
47	1	17	2	2	1	1	10	1	171	70.9	24.2	0	1	ABC/3TC/DTG	0	ABC/3TC/DTG	2	7	3	1	0	1		Nil		NIL	5.13	11.9	41.3	80.5	23.2	28.8	19.2	3.22	1.5	1.27	0.29	0.09	0.07	354	10.1	12.4	8.54	4.37931	1.1811	0.228346	418.11	368.11	480
48	1	14		1	2	1	7	2	145.4	35.5	16.8	0	1	TAFED	0	TAFED	2	7	3	0	0	1		Nil		NIL	5.42	13.7	41.9	77.3	25.3	32.7	14.4	6.1	3.32	1.64	0.68	0.45	0.01	243	11.3	14.4	14.4	2.41176	2.02439	0.414634	491.927	678.83	450
49	1	14		1	2	1	12	2	137	30.5	16.3	0	1	TAF/FTC/DTG	0	TAF/FTC/DTG	2	2	2	1	0	1			1		4.35	11.2	37.4	86	25.7	29.9	17.1	4.16	1.49	1.75	0.32	0.56	0.04	251	10.7	13.5	132	5.46875	0.851429	0.182857	213.709	232	495
50	1	18		2	1	1	2	1	159	46	18.2	0	1	TAF/FTC/DTG	0	TAF/FTC/DTG	2	16	3	1	1	1		NIL	1		5.79	14.7	47.9	82.7	25.4	30.7	14.5	5.52	2.24	2.26	0.59	0.4	0.04	242	11.8	13.6	142.3	3.83051	0.99115	0.261062	239.858	830	303
51	1	16		2	1	1	1	2	174.5	54	17.7	0	1	AZT/3TC/NVP	1	TDF/3TC/DTG	2	15	3	1	0	1		Nil		NIL	5.72	15.3	52.9	92.7	26.7	28.9	19.1	5.14	1.84	2.52	0.57	0.17	0.03	258	12.4	16.9	7.821	4.42105	0.730159	0.22619	188.381	440	866
52	2	15		1	2	1	13	2	158.7	43.8	17.4	0	1	TDF/3TC/DTG	0	TDF/3TC/DTG	2	2	2	1	0	1		Nil		NIL	3.69	8.5	35.9	97.3	23	23.7	16.5	3.82	2.27	0.97	0.47	0.06	0.05	229	10.2	12.1	84.55	2.06383	2.34021	0.484536	535.907	500	390
53	1	18		2	1	2	1	2	162	52.4	20	0	1	ABC/3TC/DTG	1	TDF/3TC/DTG	2	17	3	1	0	1	1			NIL	5.19	14.9	50.3	96.9	28.7	29.6	17.4	4.43	1.94	1.97	0.28	0.19	0.05	187	11.4	13	250	7.03571	0.984772	0.142132	184.152	180	754
54	1	17	10	2	1	1	8	1	163.6	46.3	17.3	1	1	AZT/3TC/NVP	1	TDF/3TC/DTG	2	9	3	1	0	2		NIL		NIL	3.47	7.9	32.5	93.7	22.8	24.8	20.1	5.76	3.65	1.86	0.24	0	0.01	504	10	10.3	48.1	7.75	1.96237	0.129032	989.032	780	148
55	2	11	3	1	1	2	0.583	2	159.5	39.2	15.4	0	1	TDF/3TC/DTG	0	TDF/3TC/DTG	2	10	3	0	0	1		NIL		NIL	4.77	12.9	46.2	96.9	27	27.9	15.9	6.43	3.09	2.76	0.47	0.08	0.03	187	10.5	12.5	243.7	5.87234	1.11957	0.17029	209.359	680	784
56	2	16	3	2	2	1	1	2	161	50.5	19.5	0	1	AZT/3TC/NVP	0	TDF/3TC/DTG	2	15	3	1	0	1		felt lazy to take medication		NIL	5.97	16.8	56.2	94.1	28.1	29.9	15.6	3.2	1.04	1.83	0.21	0.09	0.03	196	14.5	11.2	7.834	8.71429	0.568306	0.114754	111.388	200	701
57	2	10	1	1	1	2	7	2	136	30.2	16.3	0	1	TDF/3TC/DTG	0	TDF/3TC/DTG	2	3	2	1	0	1		Nil		NIL	5.05	11.6	42.4	84	23.6	27.4	15.4	4.45	2.74	1.41	0.2	0.07	0.03	263	11.7	14.2	14.66	7.05	1.94326	0.141844	511.078	160	504
58	2	17	8	1	1	1	5	1	161.3	58.38	22.4	0	1	AZT/3TC/EFV	1	TDF/3TC/DTG	2	12	3	1	0	1		Nil		NIL	4.25	9	34.7	81.6	21.2	25.9	64	12.82	8.87	2.39	1.27	0.22	0.07	497	11.1	13.4	35.78	1.88189	3.7113	0.531381	1844.51	290	784
59	1	17		2	1	1	2	1	162.6	42.7	16.5	0	1	TDF/3TC/DTG	0	TDF/3TC/DTG	2	15	3	1	0	2		NIL		NIL	4.86	15.2	48.8	100.4	31.3	31.1	12.5	4.33	1.62	2.28	0.25	0.14	0.9	137	12.4	17.8	19.46	9.12	0.710526	0.109649	97.3421	180	756
60	1	17		2	1	1	6	2	152.5	40.2	17.3	1	1	ABC/3TC/LPV/r	1	TDF/3TC/DTG	2	11	3	1	0	1		NIL		NIL	4.07	10.4	38.1	93.6	25.6	27.3	18.6	8.54	5.78	2.06	0.58	0.08	0.04	190	10.9	11.7	26.23	3.55172	2.80583	0.281553	533.107	400	713
61	1	13	1	1	1	2	1	2	148.9	30.9	13.9	1	0	TAFED	0	TAFED	2	12	3	1	1	1		NIL		NIL	4.94	13.8	45	91.1	27.9	30.7	12.7	5.19	0.88	3.91	0.36	0.02	0.02	229	10.8	11.6	28.55	10.8611	0.225064	0.0920716	51.5396	590	1149
62	1	16	11	2	2	2	6	2	157	48.6	19.7	0	1	AZT/3TC/NVP	1	TDF/3TC/DTG	2	11	3	1	0	1		Nil		NIL	5.11	15.1	47.8	93.5	29.5	36	12.9	4.78	1.68	2.66	0.3	0.12	0.02	254	11.4	13.2	187.5	8.86667	0.631579	0.112782	160.421	186	843
63	1	2		1	1	2	0.25	1	79.4	9.9	15.7	0	1	ABC/3TC/DTG	0	TDF/3TC/DTG	2	2	2	1	1	1		Nil		NIL	4.13	10.7	35.7	86.4	25.9	30	45.6	8.22	1.77	5.5	0.64	0.27	0.04	290	10.5	11.1	250	8.59375	0.321818	0.116364	93.3273	260	2083
64	1	17		2	1	1	1	2	167	55.7	19.97	0	1	ABC/3TC/DTG	1	TDF/3TC/DTG	2	16	3	1	0	1		NIL		NIL	3.27	8.9	31.6	96.6	27.2	27.2	15.6	2.33	1.08	0.74	0.84	0.02	0.01	152	10.1	10.3	7.83	0.880952	1.45946	1.13514	221.838	390	354
65	2	15		2	2	1	7	2	155.8	49.6	20.4	0	1	TDF/3TC/DTC	0	TDF/3TC/DTG	2	8	3	1	0	1		NIL		NIL	4.25	12.9	44.9	105.6	30.4	28.7	12.8	2.97	1.15	1.53	0.21	0.04	0.04	216	11.7	14.8	77.19	7.28571	0.751634	0.137255	162.353	150	799
66	1	17		2	1	1	2	2	165	48.1	17	1	1	ABC/3TC/NVP	1	TDF/3TC/DTG	2	15	3	1	0	1		NIL		NIL	5.43	12.3	44.9	82.7	22.7	27.4	18.3	1.93	0.68	0.81	0.37	0.06	0.01	331	9.1	9.5	56.67	2.18919	0.839506	0.45679	277.877	650	332
67	2	18		2	1	1	1	1	150.1	43.4	19	0	1	ABC/3TC/NVP	1	TDF/3TC/DTG	2	17	3	1	0	2	1	Nil		NIL	4.08	11.2	38.8	95.1	27.5	28.9	15.2	7.23	4.43	2	0.63	0.14	0.03	337	10	10.5	20.1	3.1746	2.215	0.315	746.455	260	764
68	2	18	7	2	1	1	2	2	163	58.4	22	0	1	TDF/3TC/DTG	0	TDF/3TC/DTG	2	16	3	1	1	1		Nil		NIL	5.19	8.3	31.3	60.3	16	26.5	24.3	6.99	1.74	4.68	0.29	0.27	0.01	421	9	11	78.54	16.1379	0.371795	0.0619658	156.526	390	637
69	2	14		2	2	1	2	2	163	48.5	18.3	0	1	TDF/3TC/DTG	0	TDF/3TC/DTG	2	12	3	1	0	1		NIL		NIL	5.37	12.1	48.9	91.1	22.5	27.7	17	5.62	2.5	2.31	0.44	0.34	0.04	291	9.8	11.2	7.84	5.25	1.08225	0.190476	314.935	470	1015
70	1	12		1	1	1	4	2	135.5	28.5	15.52	0	1	TDF/3TC/DTG	0	TDF/3TC/DTG	2	8	3	1	0	1		Nil		NIL	5.52	14.6	51.5	93.3	26.4	28.3	16.4	4.28	1.77	2.06	0.27	0.15	0.03	260	11	12.7	192.8	7.62963	0.859223	0.131068	223.398	310	899
71	2	12		1	2	1	3	2	152	42.4	18.4	0	1	TDF/3TC/DTG	0	TDF/3TC/DTG	2	9	3	0	0	2	1			NIL	5.32	13.1	44.6	83.8	24.6	29.4	14.3	5.18	2.98	1.66	0.46	0.06	0.02	229	11.2	12.7	14.95	3.6087	1.79518	0.277108	411.096	380	1129
72	1	8		1	2	2	2	1	129	23	16.8	0	1	ABC/3TC/DTG	0	ABC/3TC/DTG	2	6	3	1	0	1		Nil		NIL	5.34	14.9	48.3	90.4	27.9	30.8	14	4.89	2.72	1.43	0.55	0.15	0.04	210	10.1	11.1	18.74	2.6	1.9021	0.384615	399.441	190	616
73	1	11		1	1	1	0.583	2	130	32	18.9	0	1	ABC/3TC/DTG	0	ABC/3TC/DTG	2	10	3	0	0	1		Nil		NIL	4.4	13.8	37.7	86	31.4	36.6	16	3.3	0.4	2.3	0.5	0.09	0.01	163	9.7	17.4	34.01	4.6	0.173913	0.217391	28.3478	270	943
74	2	18		2	1	1	5	1	152	47	21	0	1	NVP/3TC/EFV	1	TOF/3TC/DTG	2	12	3	1	0	1					5.11	10.8	33.4	65	21.2	32.4	19.5	5	0.5	2.8	1.2	0.2	0.3	301	9.6	17.7	92.07	2.33333	0.178571	0.428571	53.75	650	520
75	2	13		1	2	2	4	1	152	47.4	20.5	0	1	TDF/3TC/DTG	0	TDF/3TC/DTG	2	4	2	0	0	1		Nil		NIL	3.95	12.2	34.1	86	30.9	35.8	16.8	3.6	0.4	2.2	0.8	0.1	0.1	214	8.7	15.9	168	2.75	0.181818	0.363636	38.9091	620	1010
76	1	11		1	1	1	7	1	145	32.9	15.65	0	1	ABC/3TC/DTG	1	TDF/3TC/DTG	2	4	2	1	0	1					4.87	14.6	40.9	84	30	35.7	16.5	4.5	0.35	2.9	0.9	0.24	0.11	238	7.2	14.7	7.82	3.22222	0.12069	0.310345	28.7241	310	667
77	2	11		1	1	2	3	1	147	36.4	16.8	0	1	TAFED	0	TAFED	2	8	3	0	0	1					4.02	12.6	34.5	86	31.4	36.6	15.5	3.6	0.5	1.6	1.1	0.3	0.1	231	7.4	14.8	64.16	1.45455	0.3125	0.6875	72.1875	530	349
78	1	18		2	1	1	9	1	154	54	22.7	0	1	TDF/3TC/DTG	0	TDF/3TC/DTG	2	10	3	1	0	2	4			NIL	4.57	14.7	40	87	32.2	36.8	16.8	3.4	0.54	2.2	0.6	0.06	0	244	7.7	14.2	58.62	3.66667	0.245455	0.272727	59.8909	200	679
79	1	17	8	2	1	1	1	1	171	62.5	21.4	0	1	ABC/3TC/NVP	1	TDF/3TC/DTG	2	16	3	1	0	1	4		1	NIL	6.26	18.7	63.1	100.8	29.9	29.6	14.3	4.01	1.48	2.08	0.35	0.07	0.03	200	11	14.4	10.66	5.94286	0.711538	0.168269	142.308	126	821
80	1	10		2	2	2	1	2	120	25	17.4	0	1	AZT/3TC/DTG	0	AZT/3TC/DTG	2	9	3	0	0	1		Nil		NIL	3.47	11.6	30.7	89	33.6	37.6	16.4	2.7	0.22	2	0.3	0.16	0.02	276	8.2	14	88.72	6.66667	0.11	0.15	30.36	412.25	670
81	2	18		2	1	1	10	2	166	54.5	19.8	0	1	TDF/3TC/DTG	0	TDF/3TC/DTG	2	8	3	0	0	1					4.11	11.8	32.3	78	28.6	36.5	17.5	1.7	0.2	1.2	0.2	0.08	0.02	228	8.7	16	250	6	0.166667	0.166667	38	410	408
82	1	12		1	2	1	9	2	149	37.5	16.9	0	1	TDF/3TC/DTG	0	TDF/3TC/DTG	2	3	2	1	0	1					4.08	11.7	31.4	77	28.7	37.3	17.4	1.6	0.2	0.9	0.3	0.15	0.05	285	8.9	14.6	250	3	0.222222	0.333333	63.3333	370	380
83	1	12		1	1	1	1	1	136	29.6	16	0	1	AZT/3TC/NVP	1	TAF/FTC/DTG	2	10	3	1	0	1					2.31	8.3	23.1	72	25.8	35.9	19.3	4.3	0.8	2.6	0.7	0.18	0.02	212	9.7	18.3	42.93	3.71429	0.307692	0.269231	65.2308	530	1388
84	2	14		2	1	1	1	1	157	45.7	18.54	0	1	ABC/3TC/NVP	1	TDF/3TC/DTG	2	13	3	1	0	1		NIL		NIL	4.65	12.7	33.3	72	27.3	38.1	17.1	5.1	1.5	2.6	0.8	0.18	0.02	279	8.2	15.5	147	3.25	0.576923	0.307692	160.962	170	1080
85	2	16		2	2	1	5	1	148	38.9	17.76	0	1	AZT/3TC/EFV	1	TDF/3TC/DTG	2	11	3	1	0	1					6.71	16.7	47.4	71	24.8	35.1	16.1	9	3.4	2.5	1.1	1.55	0.45	177	9.5	21.4	147.3	2.27273	1.36	0.44	240.72	1080	449
86	1	12	3	1	1	1	4	2	154.4	40.4	16.95	0	1	ABC/3TC/LPV/r	1	ABC/3TC/DTG	2	8	3	1	0	1			1		5	13.2	36	72	26.3	36.6	16.4	4.1	1.25	2.4	0.2	0.21	0.04	197	8.8	14.6	250	12	0.520833	0.0833333	102.604	780	1138
87	2	14	1	1	1	2	6	2	156	42.7	17.55	0	1	ABC/3TC/NVP	1	TAF/FTC/DTG	2	8	3	0	0	2	4		6	DROWSINESS	4.61	13	35.2	76	28.2	36.9	17	5.7	1.4	47.8	0.6	0.75	0.25	269	10.3	17.5	66.43	79.6667	0.0292887	0.0125523	7.87866	220	822
88	2	16		2	2	2	4	2	140	45	23	0	1	TDF/3TC/DTG	0	TDF/3TC/DTG	2	12	3	1	0	1					4.05	9.4	25.6	63	23.2	36.6	19.1	3.2	0.48	2.5	0.2	0.01	0.01	247	9.3	17.2	65.75	12.5	0.192	0.08	47.424	560	666
89	2	10		1	2	1	2	2	141	29.9	15	0	1	TDF/3TC/DTG	0	TDF/3TC/DTG	2	8	3	0	1	1					4.27	12.9	34.1	80	30.2	37.8	15.5	4.5	0.3	3.4	0.5	0.2	0.1	236	8.9	16.3	76.34	6.8	0.0882353	0.147059	20.8235	1160	960
90	1	17	4	2	2	1	5	2	173.5	57.6	19.13	0	1	AZT/3TC/NVP	1	TDF/3TC/DTG	2	12	3	1	0	1					4.92	15.4	41.2	84	31.3	37.3	16.1	5.3	1.15	3.3	0.7	0.12	0.03	351	7.4	14.8	211.8	4.71429	0.348485	0.212121	122.318	160	552
91	2	17	8	2	1	1	3	1	158	56.2	22.51	0	1	EFV/3TC/TDF	1	TDF/3TC/DTG	2	14	3	1	0	1		Nil		NIL	4.09	10.4	29.4	71	25.4	35.6	18.1	8.1	3.57	3	1.5	0.02	0.01	318	9.8	13.6	89.93	2	1.19	0.5	378.42	477.35	752
92	2	8	5	1	1	2	7	2	117	22.2	16.22	0	1	ABC/3TC/DTG	0	ABC/3TC/DTG	2	1	1	0	0	1					4.85	12.1	33.4	69	25	36.3	15.2	5.6	2.1	2.6	0.8	0.09	0.01	310	8	15	85.47	3.25	0.807692	0.307692	250.385	690	1111
93	1	12	3	2	1	1	4	1	145	30.2	14.36	1	1	ABC/3TC/LPV/r	1	TDF/3TC/DTG	2	7	3	1	0	1					4.48	12.8	34.3	77	28.5	37.2	15.9	3.8	0.55	2.4	0.4	0.25	0.2	209	8.6	14.9	90.09	6	0.229167	0.166667	47.8958	520	780
94	1	12	4	1	1	1	0.333	2	140.5	32.3	16.4	0	1	ABC/3TC/NVP	1	TAF/FTC/DTG	2	11	3	1	0	2	5		6	MOOD SWINGS/DROWSINESS	4.16	12.4	32.8	79	29.9	37.9	15	5.5	1.6	2.3	0.6	0.75	0.25	207	9	16.5	87.42	3.83333	0.695652	0.26087	144	760	864
95	1	15		2	2	1	5	2	155	48.4	20.1	0	1	TDF/3TC/DTG	0	TDF/3TC/DTG	2	10	3	0	0	1		Nil		NIL	4.39	12.7	33.6	77	28.9	37.8	16.5	6	1.46	3.9	0.6	0.03	0.01	172	8.6	15.5	90.09	6.5	0.374359	0.153846	64.3897	266.47	917
96	2	14	3	1	2	1	2	2	151.3	47.8	20.88	0	1	ABC/3TC/LPVr	1	TDF/3TC/DTG	2	12	3	1	0	1		Nil		NIL	4.1	12.7	33.6	82	31	37.8	15.7	8	3.3	3.6	0.8	0.28	0.02	195	8.5	15.4	63.89	4.5	0.916667	0.222222	178.75	204.74	1306
97	2	5		1	1	1	3	1	109.1	18.4	15.46	0	1	ABC/3TC/DTG	0	ABC/3TC/DTG	2	2	2	1	0	1		Nil		NIL	4.63	11.6	31.5	68	25	36.7	18.9	18.2	5.66	10.1	2.4	0.03	0.01	365	8.4	15.2	57.19	4.20833	0.560396	0.237624	204.545	289.86	1278
98	1	13	5	1	2	1	1	2	147	27.2	12.59	1	1	ABC/3TC/NVP	1	TDF/3TC/DTG	2	12	3	1	0	1					4.87	13.6	37.4	77	27.9	36.9	16.2	8.7	3.42	4.1	1	0.12	0.06	230	9	9	138.1	4.1	0.834146	0.243902	191.854	560	138.1
99	2	16		1	1	1	10	2	162	52.9	20.2	0	1	AZT/3TC/NVP	1	TDF/3TC/DTG	2	6	3	1	0	1					3.46	5.1	16.2	47	14.8	31.6	26.4	4.9	2.2	1.3	0.2	1	0.2	332	8	6	38.46	6.5	1.69231	0.153846	561.846	320	641
100	2	12		1	1	1	0.083	2	145	37.5	17.8	0	1	TDF/3TC/DTG	0	TDF/3TC/DTG	2	12	3	1	1	1					4.34	13.3	34.9	81	30.7	38.2	16.2	7.8	3.45	1.4	0.5	1.4	1.05	297	7.7	15.4	7.823	2.8	2.46429	0.357143	731.893	880	417
101	1	12		1	2	1	8	2	132.3	26.8	15.3	0	1	ABC/3TC/LPV/r	1	ABC/3TC/DTG	2	4	2	0	0	1					3.71	11.2	29.4	79	30.2	38.1	15.5	3.9	0.5	1.8	0.3	0.15	0.15	228	8.2	15.8	7.843	6	0.277778	0.166667	63.3333	440	1073
102	2	12	2	1	2	1	2	2	141	35.2	17.7	0	1	ABC/3TC/LPV/r	1	TDF/3TC/DTG	2	10	3	1	0	1					4.52	13	35.1	78	28.8	37	15.4	3.7	0.7	1.9	0.5	0.4	0.2	273	7.6	12.9	121.8	3.8	0.368421	0.263158	100.579	490	842
103	2	5		1	2	2	1	2	111	19.1	15.5	0	1	ABC/3TC/LPV/r	1	ABC/3TC/DTG	2	4	2	1	1	1		Nil		Nil	5.68	14.3	46.5	81.9	25.2	30.8	13.9	4.71	1.9	2.19	0.56	0.04	0.02	273	10	11	26.84	3.91071	0.86758	0.255708	236.849	640	1326
104	1	17		2	2	1	2	1	164	52.29	19.4	0	1	AZT/3TC/NVP	1	TDF/3TC/DTG	2	15	3	1	0	1		NIL		NIL	5.43	13.4	37.7	69	24.7	35.5	17.4	3.1	1	1.4	0.6	0.09	0.01	234	9.5	17.5	80.8	2.33333	0.714286	0.428571	167.143	220	475
105	1	8	3	1	1	2	1	1	122.5	23.9	15.9	0	1	ABC/3TC/LPV/r	1	ABC/3TC/DTG	2	7	3	1	0	1		Nil		NIL	4.39	13.6	45.4	103.4	31	30	13.2	3.63	1.51	1.59	0.38	0.12	0.03	259	9.9	10.5	7.84	4.18421	0.949686	0.238994	245.969	237.59	680
106	1	15	9	2	1	1	5	2	147	32.5	15	1	1	AZT/3TC/NVP	1	TDF/3TC/DTG	2	10	3	1	0	1		Nil		NIL	2.97	4.8	21.6	72.7	16.2	22.2	32.6	6.46	3.47	1.5	0.8	0.67	0.02	509	9	9.9	37.12	1.875	2.31333	0.533333	1177.49	1090	410
107	1	14	5	2	1	2	4	2	149	32.3	14.5	1	1	ABC/3TC/NVP	1	TAF/FTC/DTG	2	10	3	1	0	1		NIL		NIL	4.76	12.1	43.5	91.4	25.4	27.8	9.8	6.28	1.66	3.87	0.64	0.07	0.04	51	11.7	16.4	7.823	6.04688	0.428941	0.165375	21.876	1000	910
108	2	17	3	2	1	1	4	2	165	50.9	18.7	0	1	AZT/3TC/NVP	1	TDF/3TC/DTG	2	13	3	1	0	1		Nil		NIL	4.65	9.3	33.1	71.2	20	28.1	18.8	3.11	1.5	1.28	0.27	0.05	0.01	263	9.8	13.1	122.9	4.74074	1.17188	0.210938	308.203	113	462
109	1	12	5	1	1	1	5	1	161	41.9	16.2	0	1	TDF/3TC/EFV	1	TDF/3TC/DTG	2	7	3	0	0	1		Nil		NIL	4.57	13.1	46.9	102.6	28.7	27.9	50.9	4.66	2.35	1.27	0.44	0.56	0.04	232	11.7	14.6	14.99	2.88636	1.85039	0.346457	429.291	320	532
110	2	16	1	2	1	1	6	1	158	49.1	19.7	0	1	AZT/3TC/NVP	1	TDF/3TC/DTG	2	10	3	1	0	1		Nil		NIL	4.51	12.5	43.8	97.1	27.7	28.5	13.9	5.24	3.03	1.34	0.56	0.28	0.03	236	10.6	11.4	11.8	2.39286	2.26119	0.41791	533.642	300	534
111	1	11	8	1	1	1	3	1	144	40.3	19.4	0	1	ABC/3TC/NVP	1	TDF/3TC/DTG	2	9	3	1	0	1		Nil		NIL	4.16	11.8	42.2	101.4	28.4	28	19.5	4.22	1.59	1.89	0.52	0.18	0.04	296	10.6	11.9	45.83	3.63462	0.84127	0.275132	249.016	510	584
112	1	16		2	2	1	4	1	178.4	60	18.9	0	1	ABC/3TC/DTG	1	TDF/3TC/DTG	2	12	3	1	0	1		Nil		NIL	4.09	12.9	44.3	108.3	31.3	29.1	18.9	2.72	0.95	1.25	0.46	0.04	0.02	268	11.6	12.9	7.82	2.71739	0.76	0.368	203.68	270	574
113	1	12	6	1	1	1	2	1	142	28.9	14.3	1	1	ABC/3TC/NVP	1	TDF/3TC/DTG	2	10	3	1	0	1		Nil		NIL	5.25	13.6	45.6	36.9	25.9	29.8	17.8	6.32	4.65	1.83	0.53	0.05	0.03	240	11.5	13.3	63.67	3.45283	2.54098	0.289617	609.836	780	398
114	2	17	9	2	1	1	3	1	151	37	16.2	1	1	AZT/3TC/NVP	1	TDF/3TC/DTG	2	14	3	1	0	1		NIL		NIL	4.27	9.5	34.3	80.3	22.2	27.7	16.9	8.59	4.53	3.53	0.36	0.13	0.04	411	10.5	11.7	19.6	9.80556	1.28329	0.101983	527.431	770	1096
115	2	17	2	2	2	1	9	2	154	40.9	17.2	0	1	ABC/3TC/DTG	1	TDF/3TC/DTG	2	8	3	1	0	1		NIL	6	OCCASIONAL DIZZINESS	4.6	13.7	45.1	98	29.8	30.4	15.5	4.06	1.71	2.01	0.27	0.05	0.02	366	11.4	13.1	7.83	7.44444	0.850746	0.134328	311.373	440	720
116	2	17		2	2	1	10	2	150	49.6	22	0	1	ABC/3TC/DTG	1	TDF/3TC/DTG	2	7	3	1	0	1		NIL		NIL	3.97	11.8	40.6	102.3	29.7	29.1	15.9	5.87	3.03	2.49	0.31	0.03	0.01	227	13.1	17.4	42.18	8.03226	1.21687	0.124498	276.229	740	334
117	1	16	1	2	1	1	2	2	163	50.5	19	0	1	ABC/3TC/NVP	1	TDF/3TC/DTG	2	15	3	1	0	1	4	NIL		NIL	6.46	15.1	52	80.5	23.4	29	16.8	5.72	2.56	2.5	0.39	0.23	0.04	258	10.2	12.4	20.28	6.41026	1.024	0.156	264.192	230	873
118	1	17	1	2	2	1	3	2	165	59	21.7	0	1	TDF/3TC/DTG	0	TDF/3TC/DTG	2	14	3	1	0	1		Nil		NIL	5.03	11.7	43.4	86.3	23.3	27	23.7	2.61	0.97	1.42	0.11	0.1	0.01	151	11.2	16.3	28.94	12.9091	0.683099	0.0774648	103.148	170	363
119	2	7		1	1	2	1	2	108	15.8	13.5	0	1	ABC/3TC/DTG	0	ABC/3TC/DTG	2	6	3	1	0	1		NIL		NIL	5.39	11.6	42.3	78.5	21.5	27.4	15.9	7.1	2.94	3.49	0.4	0.24	0.03	321	11	13.3	27.27	8.725	0.842407	0.114613	270.413	230	1102
120	1	15	5	1	1	1	13	2	166	52.5	19.1	0	1	TAF/FTC/DTG	0	TDF/3TC/DTG	2	2	2	1	0	1		Nil		NIL	4.71	11.9	40.7	86.4	25.3	29.2	13.4	5.33	2.39	2.43	0.45	0.03	0.03	272	13.1	18	8.783	5.4	0.983539	0.185185	267.523	1470	579
121	2	14	2	1	2	1	4	2	151	38.4	16.8	0	1	ABC/3TC/DTG	1	TDF/3TC/DTG	2	10	3	1	0	1		NIL		NIL	5.12	11.8	41.6	81.3	23	28.4	19.7	5.92	2.34	3.1	0.35	0.14	0.02	254	9	13.1	25.45	8.85714	0.754839	0.112903	191.729	680	896
122	1	11	10	1	2	1	3	2	152	34.2	14.8	1	1	ABC/3TC/DTG	1	TDF/3TC/DTG	2	8	3	0	0	1		Nil		NIL	5.3	12.9	45	86	24.7	28.7	14.6	3.88	1.62	1.81	0.3	0.11	0.04	288	12	15.6	7.82	6.03333	0.895028	0.165746	257.768	560	647
123	1	15		1	1	1	4	2	155	39.9	16.6	0	1	ABC/3TC/DTG	1	TDF/3TC/DTG	2	11	3	1	0	1		NIL		NIL	4.92	10.4	37.6	76.4	21.1	27.7	20.4	5.85	2.81	1.62	1.34	0.08	0	143	10.7	14.4	7.83	1.20896	1.73457	0.82716	248.043	980	440
124	1	17	10	2	1	1	6	2	168	50.6	17.9	0	1	ABC/3TC/DTG	1	TDF/3TC/DTG	2	11	3	1	0	1	1			NIL	4.38	12.7	43.1	98.4	29	29.5	14.3	3.24	1.53	1.47	0.2	0.02	0.02	327	10.5	12	65.11	7.35	1.04082	0.136054	340.347	440	821
125	2	8	9	1	1	1	1	2	125	23.3	14.9	0	1	AZT/3TC/DTG	0	AZT/3TC/DTG	2	8	3	1	0	1		NIL		NIL	4.69	13.1	46.2	98.5	27.9	28.4	18.7	5.09	2.01	2.74	0.21	0.11	0.02	384	11.8	14.5	85.65	13.0476	0.733577	0.0766423	281.693	920	891
126	2	16	3	2	1	1	13	2	146	37.8	17.7	0	1	TDF/3TC/DTG	0	TDF/3TC/DTG	2	3	2	0	1	1		NIL		NIL	5.19	8.9	34.3	66.1	17.1	25.9	23.1	5.13	3.52	1.27	0.19	0.14	0.01	364	9.5	12.6	75.65	6.68421	2.77165	0.149606	1008.88	410	268
127	1	15		2	1	1	5	2	149	43.9	19.8	0	1	ABC/3TC/DTG	1	TDF/3TC/DTG	2	10	3	1	0	1		Nil		NIL	4.31	11	37.2	86.3	25.5	29.6	15.7	4.21	1.87	1.82	0.4	0.1	0.02	394	14.1	24.7	89.73	4.55	1.02747	0.21978	404.824	760	436
128	1	4		1	1	2	1	2	98	16	16.7	0	1	ABC/3TC/DTG	0	ABC/3TC/DTG	2	3	2	0	0	1		Nil		NIL	4.94	11.6	40.7	82.4	23.5	28.5	15.7	6.22	2.07	3.65	0.4	0.07	0.03	345	9.6	10.5	7.84	9.125	0.567123	0.109589	195.658	790	1609
129	1	14		2	2	1	7	2	156	39.6	16.3	0	1	ABC/3TC/DTG	1	TDE/3TC/DTG	2	7	3	0	0	1		NIL		NIL	4.23	9.5	34.1	80.6	22.5	27.9	17.2	4.41	1.59	2.09	0.5	0.22	0.01	308	10.9	12.8	7.813	4.18	0.760766	0.239234	234.316	210	467
130	2	16		2	2	1	2	2	155	47.7	19.9	0	1	ABC/3TC/DTG	1	TDF/3TC/DTG	2	14	3	1	0	1		Nil		NIL	4.35	13.2	44.3	101.8	30.3	29.8	13.9	5	2.58	1.66	0.17	0.56	0.03	277	12.3	15.3	57.97	9.76471	1.55422	0.10241	430.518	170	798
131	1	12		1	2	1	3	2	149	37.8	17	1	1	TAF/FTC/DTG	0	TAF/FTC/DTG	2	9	3	1	0	1		Nil		NIL	4.46	12.2	39.9	89.5	27.4	30.6	13.3	4.3	1.44	2.42	0.31	0.09	0.04	313	11.3	13.6	19.05	7.80645	0.595041	0.128099	186.248	620	915
132	2	15	7	1	1	1	2	2	149	47.9	21.6	0	1	ABC/3TC/NVP	1	TDF/3TC/DTG	2	13	3	0	0	1	1			NIL	5.07	13.8	49.4	97.4	27.2	27.9	15.5	6.85	2.99	3.48	0.34	0.06	0.02	346	11.2	13.1	124.5	10.2353	0.859195	0.0977011	297.282	210	1512
133	2	8	1	1	1	2	1	2	122.9	21	13.9	0	1	ABC/3TC/DTG	0	ABC/3TC/DTG	2	7	3	1	0	1		Nil		NIL	5.84	12.6	44.4	76	21.6	28.4	15.1	8.3	2.13	3.56	0.64	1.84	0.1	303	11.8	16.8	7.86	5.5625	0.598315	0.179775	181.289	1070	1584
134	1	18		2	1	1	2	2	165	43.7	16.1	0	1	AZT/3TC/NVP	1	TDF/3TC/DTG	2	16	3	1	0	1		Nil		NIL	5.64	15.7	51.6	91.5	27.8	30.4	12.6	3.49	1.3	0.86	0.3	0.01	0.02	310	10.3	11.7	12.56	2.86667	1.51163	0.348837	468.605	870	315
135	1	13	6	1	1	1	1	2	138	33.4	17.5	0	1	TAFED	1	TDF/3TC/DTG	2	12	3	1	0	1	1			NIL	5.14	13.2	45.9	89.3	25.7	28.8	13.9	5.72	1.94	3.07	0.41	0.24	0.06	528	11.8	14.9	7.861	7.4878	0.631922	0.13355	333.655	720	1253
[truncated: 3 more columns]
